# Supplementary material for: Enhancing co-translational folding of heterologous protein by deleting non-essential ribosomal proteins in Pichia pastoris
Source: Biotechnol Biofuels. 2019 Feb 21;12:38. doi: 10.1186/s13068-019-1377-z (PMC6383220; doi:10.1186/s13068-019-1377-z)
Supplement: Supplementary file 4 — Additional file 4: Table S6. mRNA fold-change (log2) for chaperone genes. Table S7. RNC-mRNA fold-change (log2) for chaperone genes. P-values of differential expression were calculated using edgeR software. [file 13068_2019_1377_MOESM4_ESM.xlsx]

## Sheet: mRNA
Table S6. mRNA fold-change (log2) for chaperone genes
Gene_name	rpl38Δ_24h		rpl38Δ_48h		rpl38Δ_72h		rpl9aΔ_24h		rpl9aΔ_48h		rpl9aΔ_72h		rps7Δ_24h		rps7Δ_48h		rps7Δ_72h		rps25Δ_24h		rps25Δ_48h		rps25Δ_72h
	flod-change	differential expression	flod-change	differential expression	flod-change	differential expression	flod-change	differential expression	flod-change	differential expression	flod-change	differential expression	flod-change	differential expression	flod-change	differential expression	flod-change	differential expression	flod-change	differential expression	flod-change	differential expression	flod-change	differential expression
PAS_c034_0029	-0.675	not_significant	0.0471893	not_significant	0.466743	not_significant	-0.284347	not_significant	-0.357381	not_significant	-0.879173	not_significant	0.211166	not_significant	-1.43252	not_significant	0.0329465	not_significant	-0.54653	not_significant	0.484817	not_significant	-0.296305	not_significant
PAS_chr1-1_0011	-0.573213	not_significant	-0.504242	not_significant	0.163176	not_significant	0.18931	not_significant	-0.775315	not_significant	0.915155	not_significant	0.798335	not_significant	-1.02295	not_significant	0.277891	not_significant	-0.488937	not_significant	-1.37171	not_significant	0.585201	not_significant
PAS_chr1-1_0036	-0.508356	not_significant	-0.1476	not_significant	0.286041	not_significant	-0.0858776	not_significant	0.124889	not_significant	-0.0593152	not_significant	0.239381	not_significant	-0.907581	not_significant	0.296487	not_significant	-0.239207	not_significant	-0.359936	not_significant	-0.325134	not_significant
PAS_chr1-1_0086	-0.278359	not_significant	-0.28223	not_significant	-0.359126	not_significant	0.315931	not_significant	-0.131961	not_significant	-0.97413	not_significant	0.203976	not_significant	0.645334	not_significant	1.03341	not_significant	0.213638	not_significant	1.15429	not_significant	-0.260158	not_significant
PAS_chr1-1_0197	0.21455	not_significant	0.388868	not_significant	-0.230387	not_significant	-0.0498122	not_significant	0.578245	not_significant	-0.104134	not_significant	-0.663583	not_significant	-0.181844	not_significant	-0.641754	not_significant	0.44795	not_significant	0.31659	not_significant	0.0206995	not_significant
PAS_chr1-1_0237	-0.106523	not_significant	-0.310189	not_significant	0.655024	not_significant	-1.48804	not_significant	-0.460115	not_significant	3.52105	up_regulated	-0.745435	not_significant	-0.863085	not_significant	0.573223	not_significant	-0.232209	not_significant	-2.10269	not_significant	2.71041	up_regulated
PAS_chr1-1_0275	-0.0185735	not_significant	-0.045039	not_significant	0.543215	not_significant	-0.188667	not_significant	-0.0315375	not_significant	0.0381299	not_significant	-0.972232	not_significant	0.384882	not_significant	1.92238	up_regulated	0.691511	not_significant	0.184961	not_significant	0.747443	not_significant
PAS_chr1-3_0063	-1.20316	not_significant	-0.511979	not_significant	-0.106294	not_significant	0.236932	not_significant	-1.02041	not_significant	0.697892	not_significant	0.915636	not_significant	-1.02375	not_significant	0.245545	not_significant	-1.02443	not_significant	-0.533084	not_significant	1.14035	not_significant
PAS_chr1-3_0102	-0.330139	not_significant	0.34309	not_significant	0.981744	not_significant	0.0142595	not_significant	-0.187655	not_significant	-0.217093	not_significant	0.951503	not_significant	-1.59086	not_significant	-0.178437	not_significant	-0.377585	not_significant	0.0384821	not_significant	0.675865	not_significant
PAS_chr1-3_0116	1.0049	not_significant	-0.0344017	not_significant	1.11749	not_significant	1.22342	not_significant	0.0338152	not_significant	0.941928	not_significant	0.90375	not_significant	-0.582507	not_significant	0.853725	not_significant	1.12118	not_significant	0.459371	not_significant	0.843856	not_significant
PAS_chr1-3_0125	-1.12466	not_significant	-0.841291	not_significant	0.508111	not_significant	0.0649106	not_significant	-1.05151	not_significant	0.918921	not_significant	-0.795981	not_significant	-0.129748	not_significant	0.863695	not_significant	-0.780527	not_significant	-1.28795	not_significant	0.391926	not_significant
PAS_chr1-3_0137	-1.25706	not_significant	-0.662491	not_significant	1.15246	not_significant	-0.16459	not_significant	-1.1539	not_significant	2.92048	up_regulated	0.965148	not_significant	-0.765333	not_significant	0.793362	not_significant	-0.638562	not_significant	-2.61344	down_regulated	2.89132	up_regulated
PAS_chr1-3_0174	-0.663047	not_significant	-0.880767	not_significant	0.0691272	not_significant	0.954211	not_significant	-0.67855	not_significant	-0.426908	not_significant	-0.00688984	not_significant	-1.18017	not_significant	0.670356	not_significant	-1.20708	not_significant	0.148044	not_significant	0.162039	not_significant
PAS_chr1-4_0043	-1.05406	not_significant	-0.636133	not_significant	0.233599	not_significant	-0.548339	not_significant	-1.05207	not_significant	-0.846105	not_significant	-0.242247	not_significant	-1.71608	down_regulated	-0.133406	not_significant	-1.01407	not_significant	-0.0412902	not_significant	-0.667308	not_significant
PAS_chr1-4_0072	-0.772945	not_significant	-0.286158	not_significant	0.263106	not_significant	-0.570003	not_significant	-1.20901	not_significant	-0.335186	not_significant	0.220268	not_significant	-0.987305	not_significant	-0.457142	not_significant	-1.07118	not_significant	0.0161138	not_significant	0.275607	not_significant
PAS_chr1-4_0130	-0.526321	not_significant	0.17034	not_significant	0.306306	not_significant	-0.393941	not_significant	-0.461258	not_significant	0.636757	not_significant	-0.0250451	not_significant	-1.18098	not_significant	-1.50357	not_significant	-0.728395	not_significant	-0.489	not_significant	0.516448	not_significant
PAS_chr1-4_0342	-0.564596	not_significant	-0.667703	not_significant	-0.181066	not_significant	-0.0462857	not_significant	-0.616623	not_significant	0.64012	not_significant	-0.0136253	not_significant	-0.162271	not_significant	1.10282	not_significant	-0.657934	not_significant	-0.856694	not_significant	0.187088	not_significant
PAS_chr1-4_0519	-0.484373	not_significant	0.93922	not_significant	0.116188	not_significant	-0.98788	not_significant	0.17693	not_significant	0.496796	not_significant	-1.79916	not_significant	0.306512	not_significant	-0.564242	not_significant	-1.42287	not_significant	0.122266	not_significant	-0.4467	not_significant
PAS_chr2-1_0042	-1.02801	not_significant	-0.303774	not_significant	0.563963	not_significant	-0.258125	not_significant	-0.675191	not_significant	1.05891	not_significant	-0.0299156	not_significant	-1.13712	not_significant	0.490743	not_significant	-0.930149	not_significant	-1.49945	not_significant	0.374018	not_significant
PAS_chr2-1_0079	-0.321783	not_significant	0.0614484	not_significant	-0.355134	not_significant	-0.0893625	not_significant	-0.0798026	not_significant	0.876034	not_significant	0.648991	not_significant	0.196304	not_significant	0.614698	not_significant	-0.0952458	not_significant	-0.0838487	not_significant	0.58561	not_significant
PAS_chr2-1_0113	-0.249759	not_significant	-0.213529	not_significant	0.32227	not_significant	0.312898	not_significant	0.0196423	not_significant	-0.329604	not_significant	0.568946	not_significant	-0.599685	not_significant	0.111825	not_significant	-0.0598762	not_significant	0.935011	not_significant	-0.205267	not_significant
PAS_chr2-1_0140	-1.31673	not_significant	0.0483271	not_significant	0.0149689	not_significant	-0.197179	not_significant	-0.695716	not_significant	-1.17298	not_significant	0.00897941	not_significant	-1.41771	not_significant	-0.231535	not_significant	-1.42517	not_significant	0.614896	not_significant	-0.334288	not_significant
PAS_chr2-1_0194	0.417784	not_significant	-1.20659	not_significant	0.322259	not_significant	0.916868	not_significant	-0.135137	not_significant	1.82294	not_significant	0.45492	not_significant	-1.40649	not_significant	-0.748291	not_significant	0.596484	not_significant	-0.66264	not_significant	2.34454	up_regulated
PAS_chr2-1_0282	-0.217413	not_significant	-0.0799941	not_significant	0.225162	not_significant	0.163012	not_significant	0.29305	not_significant	-0.285683	not_significant	0.336218	not_significant	-0.644825	not_significant	0.233515	not_significant	-0.05903	not_significant	0.200476	not_significant	-0.125649	not_significant
PAS_chr2-1_0322	-1.1425	not_significant	0.0828496	not_significant	0.456939	not_significant	0.0728758	not_significant	-1.00836	not_significant	-0.390571	not_significant	0.70277	not_significant	-1.23028	not_significant	0.502395	not_significant	-1.18364	not_significant	-0.105306	not_significant	0.126023	not_significant
PAS_chr2-1_0323	-1.82365	down_regulated	-0.603756	not_significant	-1.11519	not_significant	-1.25066	not_significant	-1.42979	not_significant	1.61242	not_significant	-0.837784	not_significant	-0.997289	not_significant	-2.77593	down_regulated	-2.03232	down_regulated	-1.83175	not_significant	1.43744	not_significant
PAS_chr2-1_0324	0.0142023	not_significant	0.650284	not_significant	0.211458	not_significant	-0.129315	not_significant	0.0262283	not_significant	0.040694	not_significant	0.452065	not_significant	-0.890788	not_significant	-0.908128	not_significant	-0.150996	not_significant	0.0734301	not_significant	0.0768745	not_significant
PAS_chr2-1_0330	0.769116	not_significant	-0.125932	not_significant	-0.936441	not_significant	1.27731	not_significant	-0.167728	not_significant	-0.101188	not_significant	1.08671	not_significant	-0.625926	not_significant	-1.1329	not_significant	1.07824	not_significant	-0.256598	not_significant	-0.218101	not_significant
PAS_chr2-1_0421	-0.0310439	not_significant	-0.377358	not_significant	0.165284	not_significant	-0.464412	not_significant	-0.613504	not_significant	1.40227	not_significant	-0.664556	not_significant	-0.311665	not_significant	-0.370727	not_significant	0.033882	not_significant	-0.956838	not_significant	1.13656	not_significant
PAS_chr2-1_0431	-0.641036	not_significant	-0.904067	not_significant	-0.0696648	not_significant	-0.399733	not_significant	-0.672935	not_significant	3.58263	up_regulated	-0.0900869	not_significant	-0.0507243	not_significant	-0.731859	not_significant	-0.394504	not_significant	-3.39155	down_regulated	2.91241	up_regulated
PAS_chr2-1_0518	-0.522894	not_significant	0.3188	not_significant	0.0141846	not_significant	-0.276434	not_significant	-0.435734	not_significant	-1.43933	not_significant	0.157742	not_significant	-0.966675	not_significant	-0.43334	not_significant	-0.677921	not_significant	1.08813	not_significant	-0.609842	not_significant
PAS_chr2-1_0555	-0.477646	not_significant	-0.174895	not_significant	-0.0723379	not_significant	-0.0907763	not_significant	-0.0153117	not_significant	-0.737837	not_significant	0.209561	not_significant	-0.520382	not_significant	0.630789	not_significant	-0.132559	not_significant	0.693706	not_significant	-0.186179	not_significant
PAS_chr2-2_0015	-0.41804	not_significant	-0.246548	not_significant	-0.0537089	not_significant	-0.188475	not_significant	-1.16845	not_significant	-0.641499	not_significant	0.781998	not_significant	-1.0939	not_significant	0.0991714	not_significant	-0.60294	not_significant	-0.682166	not_significant	-0.285537	not_significant
PAS_chr2-2_0057	-0.47308	not_significant	0.04227	not_significant	-0.465285	not_significant	-0.870852	not_significant	0.14057	not_significant	3.10546	up_regulated	-0.849959	not_significant	1.05301	not_significant	0.250318	not_significant	-0.383783	not_significant	-1.46007	not_significant	2.47157	up_regulated
PAS_chr2-2_0066	-0.626101	not_significant	0.0312848	not_significant	-0.0132051	not_significant	-0.435392	not_significant	-0.512907	not_significant	-0.727479	not_significant	0.100265	not_significant	-0.969326	not_significant	-0.203212	not_significant	-0.694748	not_significant	0.456952	not_significant	-0.343595	not_significant
PAS_chr2-2_0092	-0.574821	not_significant	-0.182893	not_significant	-0.583014	not_significant	-0.0019695	not_significant	0.134686	not_significant	3.01566	up_regulated	-0.00546619	not_significant	-0.965072	not_significant	-1.62994	not_significant	0.0374297	not_significant	-7.84743	down_regulated	-1.19493	not_significant
PAS_chr2-2_0151	-0.639	not_significant	-0.389936	not_significant	0.557222	not_significant	0.0850994	not_significant	-0.578325	not_significant	-0.852886	not_significant	0.250854	not_significant	-1.61387	not_significant	-0.0613664	not_significant	-0.822327	not_significant	0.242684	not_significant	0.120651	not_significant
PAS_chr2-2_0323	-0.555029	not_significant	0.206746	not_significant	-0.396326	not_significant	-0.346816	not_significant	-0.605509	not_significant	-1.40338	not_significant	0.349766	not_significant	-0.509638	not_significant	0.163179	not_significant	-0.520638	not_significant	0.980608	not_significant	-0.681	not_significant
PAS_chr2-2_0402	0.214825	not_significant	0.297612	not_significant	0.0833716	not_significant	0.286061	not_significant	0.114557	not_significant	-0.244557	not_significant	0.294879	not_significant	-0.0715141	not_significant	0.280045	not_significant	0.292878	not_significant	0.668138	not_significant	0.0948581	not_significant
PAS_chr2-2_0413	-0.603663	not_significant	0.0758892	not_significant	1.10479	not_significant	0.531425	not_significant	-0.0100561	not_significant	0.739971	not_significant	0.668218	not_significant	-0.994717	not_significant	0.581178	not_significant	0.274441	not_significant	-0.66264	not_significant	1.1325	not_significant
PAS_chr3_0116	-0.488671	not_significant	-2.08536	down_regulated	1.96613	up_regulated	0.102402	not_significant	-1.9058	down_regulated	-0.0466747	not_significant	0.608803	not_significant	-2.28593	down_regulated	0.234298	not_significant	0.166512	not_significant	-1.14876	not_significant	-0.770521	not_significant
PAS_chr3_0170	-1.51902	not_significant	-0.602711	not_significant	-0.221515	not_significant	-0.397954	not_significant	-1.26728	not_significant	1.40288	not_significant	0.143652	not_significant	-2.06825	down_regulated	-1.07553	not_significant	-1.09907	not_significant	-1.3946	not_significant	1.42081	not_significant
PAS_chr3_0230	-0.234976	not_significant	0.545516	not_significant	0.95514	not_significant	-0.293416	not_significant	-0.236952	not_significant	-0.41195	not_significant	0.347933	not_significant	-1.66408	not_significant	-0.0737952	not_significant	-0.467116	not_significant	0.656279	not_significant	0.207787	not_significant
PAS_chr3_0300	-0.71376	not_significant	-0.332459	not_significant	0.519773	not_significant	-0.180827	not_significant	-0.483369	not_significant	-0.582391	not_significant	0.0463874	not_significant	-0.549201	not_significant	0.907658	not_significant	-0.141521	not_significant	0.581786	not_significant	0.27768	not_significant
PAS_chr3_0480	-0.837489	not_significant	-0.797046	not_significant	0.2703	not_significant	-0.450404	not_significant	-0.893204	not_significant	1.2105	not_significant	-0.0433866	not_significant	0.239584	not_significant	1.58101	not_significant	-0.509628	not_significant	-2.82362	down_regulated	-0.520034	not_significant
PAS_chr3_0571	0.128328	not_significant	-0.325873	not_significant	0.259138	not_significant	-0.0934374	not_significant	-0.148418	not_significant	0.00337443	not_significant	0.378904	not_significant	-0.486952	not_significant	1.03541	not_significant	0.185982	not_significant	-0.436448	not_significant	-0.371937	not_significant
PAS_chr3_0691	0.359575	not_significant	0.285276	not_significant	-1.21348	not_significant	-0.67442	not_significant	-0.416454	not_significant	-1.84623	down_regulated	-0.337341	not_significant	-0.383295	not_significant	-1.26797	not_significant	0.505423	not_significant	1.75016	up_regulated	-1.74155	down_regulated
PAS_chr3_0731	-0.54709	not_significant	-0.0701568	not_significant	0.524405	not_significant	0.494111	not_significant	0.337625	not_significant	-1.02971	not_significant	0.590457	not_significant	-2.34423	down_regulated	0.302043	not_significant	-0.387674	not_significant	-0.225694	not_significant	-1.19755	not_significant
PAS_chr3_0928	-0.906919	not_significant	-1.20996	not_significant	0.761518	not_significant	-0.41601	not_significant	-0.639481	not_significant	2.76053	up_regulated	-0.70138	not_significant	0.030066	not_significant	0.265317	not_significant	-0.561189	not_significant	-2.23968	down_regulated	2.67011	up_regulated
PAS_chr4_0051	0.20103	not_significant	-0.244291	not_significant	-2.33162	down_regulated	-0.996038	not_significant	-0.0677302	not_significant	-2.45742	down_regulated	-1.6643	not_significant	0.7263	not_significant	-2.92035	down_regulated	0.00803719	not_significant	3.05858	up_regulated	-1.68347	down_regulated
PAS_chr4_0121	-0.306604	not_significant	-0.293593	not_significant	0.21281	not_significant	-0.108825	not_significant	-0.396603	not_significant	0.352816	not_significant	0.357317	not_significant	-0.532889	not_significant	0.924822	not_significant	0.134961	not_significant	-0.483252	not_significant	0.0870166	not_significant
PAS_chr4_0158	-0.994994	not_significant	0.189059	not_significant	-0.773218	not_significant	-0.509744	not_significant	-0.706258	not_significant	-2.16329	down_regulated	-0.224541	not_significant	-1.28573	not_significant	-1.18583	not_significant	-1.15878	not_significant	1.23135	not_significant	-1.49625	not_significant
PAS_chr4_0438	-0.872782	not_significant	-0.21692	not_significant	-0.8477	not_significant	0.224192	not_significant	-0.778861	not_significant	0.252675	not_significant	0.287719	not_significant	-0.379446	not_significant	-0.593498	not_significant	-0.491714	not_significant	0.873866	not_significant	1.19991	not_significant
PAS_chr4_0513	-0.154876	not_significant	0.209567	not_significant	0.0107151	not_significant	-0.0196213	not_significant	-0.061487	not_significant	0.0851191	not_significant	0.181732	not_significant	0.727316	not_significant	0.739172	not_significant	-0.473593	not_significant	0.384532	not_significant	-0.0314922	not_significant
PAS_chr4_0552	-1.13004	not_significant	-0.639293	not_significant	0.119734	not_significant	-0.213142	not_significant	-0.737547	not_significant	-1.4899	not_significant	-0.048218	not_significant	-1.80333	down_regulated	0.150969	not_significant	-0.999405	not_significant	0.498497	not_significant	-0.497221	not_significant
significant: |log2 (fold-change)| > 1 and P-Value < 0.01; not_significant: |log2 (fold-change)| <= 1 or P-Value >= 0.01

## Sheet: RNC-mRNA
Table S7. RNC-mRNA fold-change (log2) for chaperone genes
Gene_name	rpl38Δ_24h		rpl38Δ_48h		rpl38Δ_72h		rpl9aΔ_24h		rpl9aΔ_48h		rpl9aΔ_72h		rps7Δ_24h		rps7Δ_48h		rps7Δ_72h		rps25Δ_24h		rps25Δ_48h		rps25Δ_72h
	flod-change	differential expression	flod-change	differential expression	flod-change	differential expression	flod-change	differential expression	flod-change	differential expression	flod-change	differential expression	flod-change	differential expression	flod-change	differential expression	flod-change	differential expression	flod-change	differential expression	flod-change	differential expression	flod-change	differential expression
PAS_c034_0029	-0.326087	not_significant	-2.12071	down_regulated	-1.43305	down_regulated	0.816178	not_significant	-0.341325	not_significant	-0.534909	not_significant	-0.152681	not_significant	-0.875066	not_significant	-2.43703	down_regulated	-0.20918	not_significant	-0.887663	not_significant	-0.807408	not_significant
PAS_chr1-1_0011	-0.440596	not_significant	-1.12508	down_regulated	-1.45954	down_regulated	1.03362	up_regulated	-0.764306	not_significant	-0.753887	not_significant	-0.188177	not_significant	-0.635366	not_significant	-1.81444	down_regulated	-0.0745421	not_significant	-0.823586	not_significant	-0.425619	not_significant
PAS_chr1-1_0036	-0.518318	not_significant	-2.30841	down_regulated	-1.99804	down_regulated	0.130671	not_significant	-0.485758	not_significant	-0.120455	not_significant	-1.03207	down_regulated	-1.62076	down_regulated	-1.18618	down_regulated	-0.233361	not_significant	-0.637325	not_significant	0.16952	not_significant
PAS_chr1-1_0086	-0.113443	not_significant	0.251256	not_significant	-0.250646	not_significant	-0.226286	not_significant	0.0475353	not_significant	-0.212422	not_significant	0.493485	not_significant	1.0379	up_regulated	0.528608	not_significant	0.366703	not_significant	0.589446	not_significant	0.266136	not_significant
PAS_chr1-1_0197	0.0275739	not_significant	0.346428	not_significant	-0.121865	not_significant	-0.242515	not_significant	0.0926482	not_significant	-0.0333836	not_significant	-0.34431	not_significant	0.00312618	not_significant	-0.736876	not_significant	-0.121881	not_significant	-0.0395331	not_significant	-0.375207	not_significant
PAS_chr1-1_0237	0.131036	not_significant	0.0303324	not_significant	0.541409	not_significant	-0.956277	not_significant	-0.455313	not_significant	-0.0715139	not_significant	0.336188	not_significant	0.566391	not_significant	0.803351	not_significant	0.345598	not_significant	-0.254763	not_significant	0.19946	not_significant
PAS_chr1-1_0275	0.140394	not_significant	-1.89385	down_regulated	-1.12214	down_regulated	-0.147223	not_significant	-0.749366	not_significant	-1.11304	not_significant	1.02484	up_regulated	-0.0733488	not_significant	-0.612785	not_significant	0.16172	not_significant	-0.550034	not_significant	-0.28596	not_significant
PAS_chr1-3_0063	-0.820828	not_significant	-1.89277	down_regulated	-1.8787	down_regulated	1.84196	up_regulated	-0.704428	not_significant	-0.714962	not_significant	0.0936809	not_significant	-0.408557	not_significant	-1.37461	down_regulated	0.0975606	not_significant	-1.47566	down_regulated	-0.267419	not_significant
PAS_chr1-3_0102	-0.203346	not_significant	-0.809765	not_significant	-1.01007	down_regulated	1.03851	up_regulated	-0.106819	not_significant	-0.534498	not_significant	-0.188571	not_significant	-1.28481	down_regulated	-4.12911	down_regulated	0.223703	not_significant	-0.893552	not_significant	-2.27631	down_regulated
PAS_chr1-3_0116	0.486709	not_significant	-0.63044	not_significant	-0.433137	not_significant	0.183263	not_significant	-0.122865	not_significant	-0.369224	not_significant	0.0402194	not_significant	-0.806566	not_significant	-0.0492853	not_significant	-0.00401564	not_significant	-0.25021	not_significant	-0.00871529	not_significant
PAS_chr1-3_0125	-0.355149	not_significant	-2.44114	down_regulated	-0.450261	not_significant	1.07377	up_regulated	-0.491163	not_significant	0.662949	not_significant	-0.698548	not_significant	-0.32903	not_significant	0.160233	not_significant	0.115493	not_significant	-0.52779	not_significant	0.592552	not_significant
PAS_chr1-3_0137	-0.362706	not_significant	-1.36914	down_regulated	-1.01934	down_regulated	0.531699	not_significant	-0.876585	not_significant	-0.650194	not_significant	0.0879417	not_significant	-0.24292	not_significant	-0.801545	not_significant	-0.193485	not_significant	-0.782976	not_significant	0.393564	not_significant
PAS_chr1-3_0174	-0.458338	not_significant	-1.3561	down_regulated	-1.22391	down_regulated	1.67164	up_regulated	-0.476524	not_significant	-0.542559	not_significant	-0.269051	not_significant	-0.176479	not_significant	-0.728817	not_significant	-0.0116829	not_significant	-0.849814	not_significant	0.715729	not_significant
PAS_chr1-4_0043	-0.621597	not_significant	-1.82629	down_regulated	-1.09943	down_regulated	0.518704	not_significant	-1.0557	not_significant	-1.07337	not_significant	-0.00826127	not_significant	-0.589832	not_significant	-1.85252	down_regulated	-0.398317	not_significant	-0.920019	not_significant	-0.818431	not_significant
PAS_chr1-4_0072	-0.29093	not_significant	-1.23138	down_regulated	-0.906252	not_significant	0.785076	not_significant	-1.09583	not_significant	-1.07181	not_significant	-0.0419855	not_significant	-0.548023	not_significant	-2.27788	down_regulated	-0.387995	not_significant	-1.33943	down_regulated	-0.899656	not_significant
PAS_chr1-4_0130	-0.438381	not_significant	-2.1445	down_regulated	-0.735312	not_significant	1.05587	up_regulated	-0.27255	not_significant	-0.436448	not_significant	0.13137	not_significant	-0.627705	not_significant	-2.51378	down_regulated	-0.142146	not_significant	-0.781248	not_significant	-0.791428	not_significant
PAS_chr1-4_0342	-0.13585	not_significant	0.317212	not_significant	0.827991	not_significant	-0.363135	not_significant	-0.443147	not_significant	0.352291	not_significant	-0.810712	not_significant	-0.12528	not_significant	0.429021	not_significant	-0.516666	not_significant	-0.0332764	not_significant	0.535533	not_significant
PAS_chr1-4_0519	-0.253958	not_significant	-0.343023	not_significant	-0.314109	not_significant	-0.756292	not_significant	-0.597707	not_significant	0.00217846	not_significant	-0.852945	not_significant	-0.412753	not_significant	-0.715409	not_significant	-0.208495	not_significant	-0.0802704	not_significant	-0.280313	not_significant
PAS_chr2-1_0042	-1.05091	down_regulated	-2.11086	down_regulated	-1.70474	down_regulated	0.766241	not_significant	-1.28319	not_significant	-1.00817	not_significant	0.262592	not_significant	0.0597422	not_significant	-2.71687	down_regulated	-0.080123	not_significant	-0.524457	not_significant	-1.36977	down_regulated
PAS_chr2-1_0079	-0.888939	not_significant	-1.27437	down_regulated	-0.613194	not_significant	-0.167575	not_significant	-0.721014	not_significant	-0.173728	not_significant	-0.243157	not_significant	-0.429644	not_significant	-0.194303	not_significant	-0.520514	not_significant	-0.523245	not_significant	0.0188768	not_significant
PAS_chr2-1_0113	-0.780843	not_significant	-1.04063	down_regulated	-0.448732	not_significant	-0.116557	not_significant	-0.853576	not_significant	-0.133555	not_significant	-1.05665	down_regulated	-1.26338	down_regulated	-0.522169	not_significant	-0.627981	not_significant	-0.625724	not_significant	0.282324	not_significant
PAS_chr2-1_0140	-0.515431	not_significant	-3.54297	down_regulated	-1.98696	down_regulated	2.10872	up_regulated	-0.563687	not_significant	-0.786586	not_significant	0.221518	not_significant	-0.42692	not_significant	-2.44026	down_regulated	-0.220622	not_significant	-1.47123	down_regulated	-0.814669	not_significant
PAS_chr2-1_0194	-0.0598882	not_significant	-0.125864	not_significant	-0.509081	not_significant	0.0911648	not_significant	-0.170059	not_significant	-0.248574	not_significant	-0.25919	not_significant	-0.32965	not_significant	0.0132952	not_significant	-0.0314861	not_significant	0.420736	not_significant	0.412432	not_significant
PAS_chr2-1_0282	-0.293765	not_significant	-1.76878	down_regulated	-1.72229	down_regulated	0.274128	not_significant	-0.583351	not_significant	-0.241651	not_significant	-0.498718	not_significant	-1.42038	down_regulated	-0.951711	not_significant	0.0446568	not_significant	-0.515236	not_significant	0.151665	not_significant
PAS_chr2-1_0322	-0.273162	not_significant	-2.12546	down_regulated	-0.760308	not_significant	2.12341	up_regulated	-0.312028	not_significant	-0.521144	not_significant	0.546763	not_significant	0.304755	not_significant	-1.65825	down_regulated	-0.34973	not_significant	-1.09444	down_regulated	-0.458759	not_significant
PAS_chr2-1_0323	-1.74567	down_regulated	0.197207	not_significant	0.0947925	not_significant	-0.932768	not_significant	-0.875768	not_significant	-0.520502	not_significant	-1.81272	down_regulated	-0.968446	not_significant	-0.92936	not_significant	-2.04307	down_regulated	-0.304134	not_significant	-0.757759	not_significant
PAS_chr2-1_0324	-0.179974	not_significant	-0.926876	not_significant	-0.133277	not_significant	0.367001	not_significant	-0.540407	not_significant	-0.327649	not_significant	-0.171741	not_significant	-0.880492	not_significant	-1.93685	down_regulated	-0.328861	not_significant	-0.614112	not_significant	-0.752467	not_significant
PAS_chr2-1_0330	0.427106	not_significant	0.459931	not_significant	-0.242897	not_significant	0.176632	not_significant	-0.50625	not_significant	-0.762817	not_significant	-0.179993	not_significant	-0.661521	not_significant	-1.66699	down_regulated	-0.21022	not_significant	-0.463567	not_significant	-1.33664	down_regulated
PAS_chr2-1_0421	-0.823903	not_significant	-0.446043	not_significant	-0.345289	not_significant	-0.329619	not_significant	-0.495177	not_significant	-0.0313178	not_significant	-0.311391	not_significant	-0.289015	not_significant	-0.453518	not_significant	-0.46659	not_significant	-0.442042	not_significant	0.00570118	not_significant
PAS_chr2-1_0431	-0.671548	not_significant	-0.471886	not_significant	0.0264446	not_significant	-0.495189	not_significant	-0.354199	not_significant	-0.284892	not_significant	0.766291	not_significant	0.298914	not_significant	0.149649	not_significant	-0.114215	not_significant	-0.238622	not_significant	0.497067	not_significant
PAS_chr2-1_0518	-0.596537	not_significant	-1.26085	down_regulated	-0.53161	not_significant	0.627719	not_significant	-0.444571	not_significant	-0.566732	not_significant	-0.206428	not_significant	-0.610865	not_significant	-2.48327	down_regulated	-0.244655	not_significant	-0.238609	not_significant	-0.575024	not_significant
PAS_chr2-1_0555	-0.874085	not_significant	-0.946244	not_significant	-0.339489	not_significant	-0.527132	not_significant	-0.672843	not_significant	-0.0658183	not_significant	-0.824199	not_significant	-0.615607	not_significant	-0.298579	not_significant	-0.692024	not_significant	-0.329297	not_significant	-0.0815406	not_significant
PAS_chr2-2_0015	-0.288277	not_significant	-1.66842	down_regulated	-1.23457	down_regulated	1.23887	up_regulated	-0.949634	not_significant	-0.626385	not_significant	0.335166	not_significant	0.0572142	not_significant	-1.82706	down_regulated	0.166338	not_significant	-1.31409	down_regulated	0.104531	not_significant
PAS_chr2-2_0057	-0.388722	not_significant	0.297036	not_significant	0.747841	not_significant	-0.217606	not_significant	-0.0452688	not_significant	0.491075	not_significant	-0.335555	not_significant	0.202844	not_significant	0.664226	not_significant	-0.146276	not_significant	0.0726266	not_significant	0.688433	not_significant
PAS_chr2-2_0066	-0.523918	not_significant	-1.50094	down_regulated	-1.14209	down_regulated	0.478504	not_significant	-0.501199	not_significant	-0.722085	not_significant	-0.0455849	not_significant	-0.187486	not_significant	-1.27846	down_regulated	0.0370287	not_significant	-0.168796	not_significant	-0.464628	not_significant
PAS_chr2-2_0092	0.586673	not_significant	-0.488144	not_significant	0.30371	not_significant	0.564381	not_significant	0.0089468	not_significant	0.386223	not_significant	0.265016	not_significant	-1.50133	down_regulated	-0.90947	not_significant	-0.00859046	not_significant	-0.553321	not_significant	-0.377106	not_significant
PAS_chr2-2_0151	-0.624674	not_significant	-1.08711	down_regulated	-0.745216	not_significant	0.351863	not_significant	-1.35156	not_significant	-0.940226	not_significant	-0.455127	not_significant	-0.831761	not_significant	-2.77236	down_regulated	-0.889147	not_significant	-0.568926	not_significant	-1.31263	down_regulated
PAS_chr2-2_0323	-0.714579	not_significant	-1.8391	down_regulated	-1.11022	down_regulated	-0.114297	not_significant	-0.979792	not_significant	-0.8429	not_significant	-0.436616	not_significant	0.272893	not_significant	-1.74087	down_regulated	-0.578298	not_significant	-0.29347	not_significant	-0.0720209	not_significant
PAS_chr2-2_0402	-0.00465971	not_significant	-0.74978	not_significant	-0.500749	not_significant	0.167716	not_significant	-0.329069	not_significant	-0.21647	not_significant	-0.773931	not_significant	-1.15457	down_regulated	-0.627086	not_significant	-0.434649	not_significant	-0.4425	not_significant	0.441314	not_significant
PAS_chr2-2_0413	0.244441	not_significant	-0.895229	not_significant	-1.98808	down_regulated	0.642553	not_significant	-0.027942	not_significant	-0.66698	not_significant	-0.458181	not_significant	-0.692535	not_significant	-1.53064	down_regulated	0.375906	not_significant	0.304678	not_significant	-0.656136	not_significant
PAS_chr3_0116	0.719333	not_significant	0.880112	not_significant	0.321501	not_significant	0.470316	not_significant	0.537219	not_significant	0.113947	not_significant	-0.246223	not_significant	0.449593	not_significant	0.711253	not_significant	1.02712	up_regulated	0.897099	not_significant	0.731424	not_significant
PAS_chr3_0170	-0.639103	not_significant	-2.95039	down_regulated	-2.28254	down_regulated	1.64848	up_regulated	-1.04315	not_significant	-1.62528	not_significant	0.0525384	not_significant	-1.2249	down_regulated	-4.22346	down_regulated	0.394954	not_significant	-0.248761	not_significant	-1.45202	down_regulated
PAS_chr3_0230	0.0301352	not_significant	-1.15218	down_regulated	-0.212829	not_significant	0.960413	not_significant	-0.0768937	not_significant	-0.201743	not_significant	-0.286533	not_significant	-1.30883	down_regulated	-4.03779	down_regulated	-0.297294	not_significant	-1.0559	down_regulated	-1.03249	down_regulated
PAS_chr3_0300	-1.17534	down_regulated	-1.26337	down_regulated	0.103967	not_significant	-0.326413	not_significant	-0.891771	not_significant	0.253337	not_significant	-0.62208	not_significant	-0.897712	not_significant	0.294758	not_significant	-0.826986	not_significant	-0.94189	not_significant	0.356727	not_significant
PAS_chr3_0480	-0.243586	not_significant	-1.0119	down_regulated	-0.360558	not_significant	-0.244838	not_significant	-0.587087	not_significant	-0.046865	not_significant	0.409546	not_significant	0.64222	not_significant	-0.0734133	not_significant	-0.177518	not_significant	-0.00162973	not_significant	-0.212364	not_significant
PAS_chr3_0571	-0.553284	not_significant	-1.09326	down_regulated	-0.376586	not_significant	0.0213838	not_significant	-0.389669	not_significant	0.334415	not_significant	-0.678784	not_significant	-0.5521	not_significant	0.37788	not_significant	-0.23494	not_significant	-0.395473	not_significant	0.68881	not_significant
PAS_chr3_0691	0.626755	not_significant	0.273578	not_significant	-0.150033	not_significant	-0.4692	not_significant	-0.586258	not_significant	-0.56471	not_significant	0.13183	not_significant	-0.702392	not_significant	-1.67487	down_regulated	-0.063215	not_significant	0.323209	not_significant	-0.762891	not_significant
PAS_chr3_0731	-1.39278	down_regulated	-2.36846	down_regulated	-3.10885	down_regulated	-0.0721384	not_significant	-0.688047	not_significant	-0.264625	not_significant	-2.0429	down_regulated	-3.2867	down_regulated	-3.42272	down_regulated	-0.831284	not_significant	-0.815425	not_significant	-0.636193	not_significant
PAS_chr3_0928	-0.686347	not_significant	0.515695	not_significant	0.981905	not_significant	-0.58921	not_significant	0.0903689	not_significant	0.544819	not_significant	-0.28164	not_significant	0.518257	not_significant	0.474614	not_significant	-0.724453	not_significant	-0.329811	not_significant	0.527135	not_significant
PAS_chr4_0051	-1.29821	down_regulated	-0.16009	not_significant	0.919452	not_significant	-1.11681	down_regulated	-0.657922	not_significant	-0.095863	not_significant	-1.60315	down_regulated	-1.02356	down_regulated	-0.994098	not_significant	-1.26096	down_regulated	0.786186	not_significant	0.637068	not_significant
PAS_chr4_0121	-0.523277	not_significant	-1.02265	down_regulated	-0.350895	not_significant	-0.192152	not_significant	-0.615636	not_significant	-0.178175	not_significant	-0.221256	not_significant	-0.681659	not_significant	-0.317776	not_significant	-0.117439	not_significant	-0.459314	not_significant	0.0702692	not_significant
PAS_chr4_0158	-0.863841	not_significant	-1.6383	down_regulated	-0.188641	not_significant	0.447661	not_significant	-0.733499	not_significant	-0.370795	not_significant	-1.16278	down_regulated	-1.70205	down_regulated	-2.28396	down_regulated	-0.595815	not_significant	-0.352146	not_significant	-0.145332	not_significant
PAS_chr4_0438	0.336026	not_significant	0.383823	not_significant	0.0563797	not_significant	-0.122207	not_significant	-0.503378	not_significant	-0.368132	not_significant	0.144369	not_significant	0.618567	not_significant	-0.488036	not_significant	0.240509	not_significant	0.276301	not_significant	-0.08505	not_significant
PAS_chr4_0513	-0.778217	not_significant	-1.26727	down_regulated	-0.650693	not_significant	-0.54505	not_significant	-0.832816	not_significant	-0.434926	not_significant	-0.772108	not_significant	-1.07574	down_regulated	-0.436163	not_significant	-0.759486	not_significant	-0.466817	not_significant	0.288931	not_significant
PAS_chr4_0552	-1.83939	down_regulated	-3.88884	down_regulated	-2.29452	down_regulated	0.609774	not_significant	-1.54661	not_significant	-1.34993	not_significant	-0.755541	not_significant	-0.684244	not_significant	-4.3812	down_regulated	-0.846484	not_significant	-1.75017	down_regulated	-1.55851	down_regulated
significant: |log2 (fold-change)| > 1 and P-Value < 0.01; not_significant: |log2 (fold-change)| <= 1 or P-Value >= 0.01
